# Supplementary material for: In Silico Screening and In Vitro Assessment of Natural Products with Anti-Virulence Activity against Helicobacter pylori
Source: Molecules. 2021 Dec 21;27(1):20. doi: 10.3390/molecules27010020 (PMC8746548; doi:10.3390/molecules27010020)
Supplement: Supplementary file 1 [file molecules-27-00020-s001.zip]

Archive with 1 entries (1 files):
- molecules-1490148-supplementary.pdf
